# Supplementary material for: Anti-Inflammatory and Antifibrotic Potential of Longidaze in Bleomycin-Induced Pulmonary Fibrosis
Source: Life (Basel). 2023 Sep 19;13(9):1932. doi: 10.3390/life13091932 (PMC10532531; doi:10.3390/life13091932)
Supplement: Supplementary file 1 [file life-13-01932-s001.zip]

Archive with 1 entries (1 files):
- life-2538054-supplementary.pdf
